# Supplementary material for: Location, Age, and Antibodies Predict Avian Influenza Virus Shedding in Ring-Billed and Franklin’s Gulls in Minnesota
Source: Animals (Basel). 2024 Sep 26;14(19):2781. doi: 10.3390/ani14192781 (PMC11475586; doi:10.3390/ani14192781)
Supplement: Supplementary file 1 [file animals-14-02781-s001.zip]

Archive with 1 entries (1 files):
- animals-3186857-supplementary.pdf
